# Supplementary material for: Association between Responsible Pet Ownership and Glycemic Control in Youths with Type 1 Diabetes
Source: PLoS One. 2016 Apr 22;11(4):e0152332. doi: 10.1371/journal.pone.0152332 (PMC4841520; doi:10.1371/journal.pone.0152332)
Supplement: S1 Dataset — (XLSX) [file pone.0152332.s001.xlsx]

## Sheet: Pet ownership data
ID	Disease Duration	Race	Ethnicity	RaceCoded	Gender Coded	Age	Care2	AgeCoded	A1c Interview	A1c - 2	A1c - 1	A1c	Mean	Target	Collaboration with Parents	Care Activities	Problem Solving	Communication	Goals	SES Code	Dog2
1	7.48219	0	0	0	1	17.7205	0	2	7	7.2	7.2	9	7.8	0	3	25	9	2.22222	4	3	0
2	1.20548	0	0	0	1	16.7589	1	2	6.8	6.8	6.9	7.4	7.03333	1	28	39	19	27	21	1	1
3	0.676712	0	0	0	0	12.4548	0	0	7.9	8.5	7.9	8.2	8.2	0	23	40	9	17	16	3	0
4	9.15342	0	0	0	1	14.0712	0	1	7.4	7.9	7.4	8.8	8.03333	0	14	27	4	9	14	1	0
5	8.61644	0	0	0	1	15.9342	1	1	8.6	8.6	8.6	9.1	8.76667	0	24	32	10	19	14	2	1
6	7.2274	0	0	0	0	10.2438	1	0	7.8	7.4	7.8	8.5	7.9	1	21	32	12	17	9.33333	3	1
7	2.69863	2	0	2	0	10.5041	0	0	9.2	9.3	9.2	9.9	9.46667	0	37	36	11	23	14	3	0
8	4.07397	0	0	0	0	14.3479	0	1	8.9	8.3	8.9	9.5	8.9	0	32	34	16	25	18	4	0
9	5.75342	0	0	0	1	14.737	1	1	8.1	8.1	8.8	7.8	8.23333	0	25	39	18	28	17	3	1
10	7.10137	0	1	1	1	18.2712	0	2	9.5	9.6	9.5	10.9	10	0	15	23.75	12	18.8889	11.6667	1	0
11	3.86575	0	0	0	0	17.2712	0	2	7.8	7.8	7.5	8.2	7.83333	0	5	35	19	21	20	4	0
12	1.33699	0	0	0	1	13.011	1	1	7.9		8.6	9.4	9	0	29	41	12	20	17	3	1
13	1.74521	0	0	0	1	13.8027	0	1	8.2	7.7	8.2	8.4	8.1	0	39	42	13	21	14	3	0
14	4.06575	0	0	0	0	17.9534	1	2	8.2	8.1	8.2	8.6	8.3	0	17	44	21	28	20	2	1
15	3.18356	0	0	0	1	13.7589	0	1	8.2	8.2	8.2	9.1	8.5	0	28	39	7	17	8	3	0
16	0.808219	0	0	0	1	12.0932	1	0	6.3	7	7.1	8.3	7.46667	1	32	31	18	17	16	5	1
17	4.60822	0	0	0	1	17.7918	0	2	6.5	7.1	6.5	7.6	7.06667	1	12	40	18	21	16	2	0
18	5.12603	0	0	0	1	14.8466	1	1	8.2	8.2	7.8	7.8	7.93333	0	23	29	14	16	16	3	1
19	5.6137	0	0	0	0	14.4137	1	1	9	9	7.6	8.5	8.36667	0	26	29	11	12	10	4	1
20	6.97534	0	0	0	1	17.4521	0	2	9.3	8.1	9.3	9.2	8.86667	0	22	32	17	17	20	3	0
21	9.43014	0	0	0	0	17.4822	0	2	7.7	7.6	7.7	8.7	8	0	16	29	15	21	16	4	0
22	5.5863	0	0	0	0	14.4685	1	1	8.2	8.3	8.2	9	8.5	0	20	35	18	22	18	4	1
23	3.0411	0	1	1	0	10.9562	0	0	7.5	7.5	8.2	9.4	8.36667	0	32.5	29	10	20	11.6667	1	0
24	5.28767	0	0	0	0	14.8137	0	1	8	8	8.6	8.3	8.3	0	21	29	15	16.6667	14	2	0
25	5.30137	1	0	2	0	17.0575	1	2	9.5		9.5	10.8	10.15	0	18	31	10	14	17	4	1
26	4.49589	0	0	0	0	14.2712	1	1	8.1	8.5	8.1	9.9	8.83333	0	14	34	15	22	15	5	1
27	4.70685	0	0	0	1	19.3589	1	2	7.6	8.3	7.6	8.1	8	0	7	30	18	14	7	3	1
28	10.6329	0	0	0	1	12.9068	1	0	6.8	6.7	6.8	7.4	6.96667	1	18	39	14	16	20	3	1
29	1.14795	0	0	0	1	14.4603	1	1	5.6	5.2	5.6	6	5.6	1	32	39	10	25	20	1	1
30	5.35342	0	0	0	1	11.8438	1	0	7.4	7.9	7.4	7.9	7.73333	1	8	40	19	22.2222	21	5	1
31	0.6	0	0	0	0	12.2658	1	0	5.9		5.9	7.2	6.55	1	32	40	7	19	14	5	1
32	4.4137	0	0	0	0	13.0137	1	1	8.7	8.7	7.7	7.7	8.03333	0	29	43	15	26	20	1	1
33	5.13425	0	0	0	1	9.97808	0	0	8.4	8.3	8.4	9	8.56667	0	39	31	9	23	11.6667	2	0
34	7.08219	0	0	0	1	13.9945	0	1	7.7	7.7	7.8	8.7	8.06667	0	27	36	20	19	16	2	0
35	5.07123	0	1	1	1	10.3205	1	0	8.4	7.8	8.4	8.4	8.2	0	31	31	8	29	12.8333	1	1
36	4.55616	0	0	0	1	13.5644	1	1	13.7	10	13.7	10.5	11.4	0	38	42	18	27	16	4	1
37	6.69315	0	0	0	0	18.9151	1	2	10.4	10.4	10.1	14.1	11.5333	0	9	39	12	22	16	5	1
38	2.94247	0	1	1	0	12.4685	1	0	9.7	8.9	9.2	9.2	9.1	0	33	40	10.5	23	12	1	1
39	4.63288	0	0	0	0	10.474	1	0	8.3	8.3	8	9	8.43333	0	32	33	15	9	12	3	1
40	6.69863	0	0	0	1	12.4932	0	0	6.7	6.6	6.7	7.4	6.9	1	18	35	18	10	14	4	0
41	9.30959	0	0	0	1	12.4795	1	0	6.8	7.3	6.8	7.6	7.23333	1	25	45	20	24	21	3	1
42	9.90411	0	0	0	0	12.0356	1	0	7	7.6	7	9.4	8	0	33	36	8	20	8	1	1
43	11.5699	0	0	0	1	15.8384	0	1	8.7	8.3	8.8	8.8	8.63333	0	29	33	16	23	12	2	0
44	11.6521	0	0	0	0	13.6411	0	1	7.7	7.7	7.4	7.9	7.66667	0	34	32	16	25	15	1	0
45	1.41644	0	0	0	1	10.6493	0	0	7.9	7.9	7.4	7.9	7.73333	1	39	36.4286	13	26	15	2	0
46	7.23288	0	0	0	0	17.6301	1	2	11.6	12.3	11.6	10.2	11.3667	0	11	32	16	14	14	2	1
47	9.40274	1	0	2	1	17.6822	0	2	11.2	11.2	12	12.6	11.9333	0	19	22	11	13	16	1	0
48	4.32055	0	0	0	0	15.274	1	1	7.4	7.4	7.5	7.3	7.4	1	18	35	21	24	17	4	1
49	11.6575	0	0	0	0	18.0575	0	2	9	9	9.2	9.9	9.36667	0	10	25	17	15	19	4	0
50	1.61644	0	0	0	0	12.7945	1	0	7.5	7	7.5	8.3	7.6	1	23	24	7	10	16	1	1
51	2.57808	0	0	0	0	14.1014	0	1	8.8	8.9	8.8	8.7	8.8	0	33	34	17	27	16	2	0
52	14.6603	0	0	0	0	18.2575	1	2	7.8	7.3	7.8	8.6	7.9	0	4	42	20	21	21	4	1
53	4.76164	1	0	2	1	14.4411	0	1	7.5	8.7	7.5	8.5	8.23333	0	23	33	7	20	15	3	0
54	2.04384	0	0	0	0	15.4712	0	1	7.3	7.3	8	7.9	7.73333	0	19	36	19	16	20	4	0
55	2.25753	0	1	1	0	15.5096	0	1	8.2	8.2	8	9.4	8.53333	0	34	37	12	9	10	1	0
56	6.61918	0	0	0	0	15.011	1	1	6.5	6.5	8.1	8.8	7.8	0	12	31	14	20	20	2	1
57	0.761644	0	0	0	1	16.8603	1	2	9.9	9.9	5.5	6.1	7.16667	1	28	33	12	22.2222	13	4	1
58	13.4137	0	0	0	0	15.8	1	1	8.9	8.9	8.1	8.3	8.43333	0	20	27	17	18	15	2	1
59	1.30959	0	0	0	1	12.2411	0	0	7.9	7.9	7.9	8.6	8.13333	0	24	28	9	14	16	5	0
60	14.6795	0	0	0	1	18.8932	1	2	7	7.2	7	8.3	7.5	0	0	22	20	8	21	2	1
61	13.6795	1	0	2	0	16.1123	0	2	7.7	9	7.7	8.8	8.5	0	19	39	18	12	16	1	0
62	5.3589	0	0	0	0	10.337	1	0	7.6	7.6	8.3	8.6	8.16667	0	30	33	4	20	13	4	1
63	6.07945	0	0	0	0	18.3534	1	2	7.9	7.9	7.8	8.9	8.2	0	13	31	13	7	15	3	1
64	0.413699	0	1	1	0	15.1096	0	1	7.9	7.9	7.5	9.3	8.23333	0	7	38	16	18	9	1	0
65	2.44384	0	0	0	1	16.5151	0	2	9	9.7	9	8.3	9	0	20	22	12.25		0	4	0
66	5.70685	0	0	0	0	15.7781	1	1	8	8	7.5	8.9	8.13333	0	14	33	16	13	12	5	1
67	1.52603	0	0	0	1	14.0329	0	1	8.6	8.6	7.1	9.9	8.53333	0	13	29	20	9	14	5	0
68	0.887671	0	0	0	0	12.589	1	0	6.8	10.2	6.8	8.5	8.5	0	39	45	13	26	18	2	1
69	11.1836	0	1	1	1	14.6712	1	1	9.3	11.4	8.4	11.5	10.4333	0	34	41	16	22	17	1	1
70	0.616438	0	0	0	1	12.0712	1	0	14.3	8.7	7.6	8.6	8.3	0	23	28	17	22	19	3	1
71	7.6137	0	0	0	1	15.5233	0	1	8.9	8.9	9	8.9	8.93333	0	17	33	11	10	13	5	0
72	1.38904	0	1	1	1	16.863	0	2	10.5	10.3	9.8	10.4	10.1667	0	32	31	12	17	8	3	0
73	7.45479	0	0	0	1	11.1945	0	0	7.3	7.3	8.2	8.9	8.13333	0	36	37	15	23	19.8333	4	0
74	2.47945	0	0	0	0	16.663	1	2	7	7	7.4	7.5	7.3	1	16	38	15	17	15	4	1
75	7.13699	0	0	0	0	11	1	0	7.1	7.1	7.8	8.9	7.93333	1	35	33	5	24	14	2	1
76	5.56438	0	0	0	0	11.6082	0	0	7.8	8.5	9.1	9.7	9.1	0	22	34.2857	14	21	15	5	0
77	1.64932	0	1	1	0	11.6	0	0	8.5	9.2	9.5	9.7	9.46667	0	37	31	6	27	15	1	0
78	4.38082	0	0	0	1	19.8904	1	2	9.4	8.6	9.4	10.3	9.43333	0	13	39	20	21	14	1	1
79	0.616438	0	0	0	0	12.126	0	0	14.8	8.7	8.3	8.9	8.63333	0	32	37	16	16.6667	12	4	0
80	6.27945	0	0	0	1	11.474	0	0	7.2	7.6	8	7.7	7.76667	1	22	40	12	16	14	3	0
81	0.731507	0	0	0	1	11.4027	1	0	6.9	6.9	5.6	7.7	6.73333	1	29	36	13	24.4444	14	2	1
82	2.69863	0	0	0	1	17.0192	0	2	7.1	7.6	7.9	8.4	7.96667	0	23	38	14	23	20	2	0
83	6.40548	0	0	0	1	14.3479	0	1	7.4	7.4	7.4	7.6	7.46667	0	10	32	14	19	17	2	0
84	15.9068	0	0	0	0	19.9918	1	2	10.1	9.8	9.6	10.4	9.93333	0	15.1667	26.7857	12	17	14	2	1
85	8.82192	0	1	1	1	17.1726	1	2	9.1	9	9.8	8.3	9.03333	0	29	33.2143	17	17	12	1	1
86	3.35342	0	0	0	1	10.6055	1	0	8.1	8.1	8.7	8.5	8.43333	0	36	27	11.6667	21	17	4	1
87	12.074	0	0	0	0	18.5808	1	2	9.7	10.2	11.4	11.1	10.9	0	13	30	8	8	14	3	1
88	0.99726	0	0	0	0	17.9534	1	2	6.3	7.6	9.7	8.5	8.6	0	11	38	17	24	20	3	1
89	8.91	0	0	0	1	17.0603	0	2	11.8	11.5	11	11.8	11.4333	0	19	24	18	14	15.1667	1	0
90	16.9205	0	1	1	1	17.9836	1	2	8.7	8.9	8.7	10.8	9.46667	0	7	26	18	20	13	5	1
91	7.46027	0	0	0	1	17.8658	0	2	7.9	7.5	7.9	8.7	8.03333	0	5	37	16	18	20	2	0
92	8.1589	0	0	0	0	17.7753	0	2	8.3	8.3	7.9	7.4	7.86667	0	14	37	20	22	21	5	0
93	4.09315	0	1	1	1	15.0493	1	1	8.7	10	9.9	8.8	9.56667	0	18	41	15	25	18	1	1
94	10.0795	0	0	0	1	16.0932	0	2	10.2	10.2	11.3	11	10.8333	0	14	24	12	15	15.1667	4	0
95	7.18356	0	1	1	0	13.4411	0	1	8.7	8.4	8.4	9.3	8.7	0	19.5	30	9	13	8	5	0
96	1.36164	0	1	1	1	14.9836	1	1	5.5	15.2	12.8	14	14	0	30	27	4	22	17	1	1
97	2.35616	0	0	0	1	16.7973	0	2	7.8	7.8	12	11.7	10.5	0	9	17	10	10	11	2	0
98	6.56438	1	0	2	1	17.4	0	2	8.1	8.1	9.5	8.7	8.76667	0	22	39	16	22	15	1	0
99	3.86027	0	0	0	1	19.1479	1	2	7.7	6.7	8.8	9	8.16667	0	21	42	21	26	19	3	1
100	0.775342	1	0	2	0	14.2986	0	1	10.5	7.8	9		8.4	0	19	40	10	22	16	4	0
101	13.8521	0	1	1	0	16.6027	0	2	13	11.1	11.3	13.3	11.9	0	23	24	10	12	9.33333	1	0
102	10.3096	0	0	0	1	16.5726	0	2	8.7	8.7	10.5	10.2	9.8	0	20	33	14	16	16	4	0
103	1.72329	2	0	2	0	18.0932	0	2	8.4	8.5	8.6	8.1	8.4	0	20	38	17	18	17	4	0
104	3.07671	0	0	0	0	10.1479	0	0	10.3	8.3	7.6	10.3	8.73333	0	30.3333	27	9	18	10	1	0
105	0.928767	0	0	0	0	16.6466	1	2	7.7	6.2	6.3	5.3	5.93333	1	19	38	10	17	21	2	1
106	6.72329	0	0	0	1	11.8548	1	0	8.1	8.8	8.5	9.4	8.9	0	22	32	15	9	16	1	1
107	3.64384	0	0	0	1	17.2795	0	2	9.1	9.1	10.4	12.4	10.6333	0	16	36	16	21	17	1	0
108	8.30685	0	0	0	0	17.1342	1	2	8.8	9.6	9.5	8.4	9.16667	0	18	39	21	22	16	2	1
109	4.56986	0	0	0	0	17.2466	0	2	7.5	8.8	8.4	8.7	8.63333	0	10	38	21	21	19	5	0
110	1.53	0	0	0	1	14.3014	1	1	8.6	7.1	9.9	9	8.66667	0	11.9167	33	20	12	16	5	1
111	10.411	0	1	1	0	18.2548	0	2	7.6	7.2	8.6	8.2	8	0	19	36	12	22	18	1	0
112	12.4986	0	0	0	0	14.8219	0	1	9.5	9.3	11.2	11.7	10.7333	0	31	35	16	16	11	1	0
113	10.9151	0	0	0	0	14.8219	0	1	9.8	11	11	10.9	10.9667	0	27	28.9286	12	18	15	1	0
114	3.39452	0	0	0	1	18.6027	0	2	6.5	6.9	7.5	7.7	7.36667	1	17	38	18	19	18	4	0
115	1.63014	0	0	0	1	11.8055	1	0	6.9	6.9	8	8.6	7.83333	1	35	33	9	20	19	2	1
116	5.09589	0	0	0	1	19.2767	1	2	7.5	7.9	7.2	7.4	7.5	0	7	39	19	18	17	4	1
117	4.27123	0	0	0	0	14.1014	1	1	8.5	8.7	7.6	8.5	8.26667	0	17	24	14	24	19	5	1
118	4.26301	0	0	0	1	17.0986	0	2	7.8	8.5	8.3	8.4	8.4	0	11	32.1429	16	17	20	4	0
119	4.36164	0	0	0	0	14.0767	1	1	7.4	7.4	7.6	7.9	7.63333	0	21.6667	39	10	16	17	5	1
120	4.66575	0	0	0	1	19.4822	1	2	8.1	9.2	9.9	10	9.7	0	4	23	12	13	9	1	1
121	1.25753	0	0	0	1	13.8301	0	1	5.8	8.8	11.6	10	10.1333	0	27	26.5385	13	24	14	2	0
122	10.1753	0	0	0	0	16.0247	0	2	8.6	8.6	15.4	9.8	11.2667	0	8	27	12	13	13	2	0
123	0.876712	0	0	0	0	18.0548	0	2	7.7	7.9	8.5	10.4	8.93333	0	18	39	14	20	20	5	0
124	1.70137	0	0	0	1	14.1068	1	1	8.1	8.1	7.7	6.8	7.53333	0	23	32	8	14	13	5	1
125	1.33151	0	0	0	0	12.4466	0	0	5.2	5.2	5.5	5.9	5.53333	1	9	21	5.83333	1	4	1	0
126	0.936986	0	0	0	1	11.9863	0	0	6.5	7.4	8.4	8.6	8.13333	0	36	36	3	18	14	4	0
127	5.27397	0	0	0	1	19.9288	0	2	7.2	9	9.1	7.9	8.66667	0	14	36	15	20	20	5	0
128	3.91781	0	1	1	0	14.0027	1	1	7.8	8.4	8.8	7.4	8.2	0	31	30	15	20	17	1	1
129	1.89863	0	0	0	1	16.937	0	2	6.4	6.4	6.8	8.2	7.13333	1	6	37	12	10	17	3	0
130	3.61096	0	0	0	1	15.9808	0	1	9	9.2	9.2	8.7	9.03333	0	10	31	17	29	13	3	0
131	13.0411	0	0	0	1	14.9205	1	1	7.1	7.1	8.1	8	7.73333	0	20	38	19	24	15	3	1
132	2.20548	0	1	0	1	15.4164	1	1	8.3	11.1	9.7	10.5	10.4333	0	24	34	9	13	21	1	1
133	1.91507	0	0	0	0	13.3479	1	1	8.5	8.8	9.6	8.5	8.96667	0	17	39	14	15	16	4	1
134	13.874	0	0	0	1	17.0986	1	2	9.2	8.8	8.9	8.8	8.83333	0	17	34	15	15	16	2	1
135	2.44932	0	0	0	0	15.2247	0	1	8	7.1	8.5	8.3	7.96667	0	22	36	10	15	17	1	0
136	1.34247	0	0	0	0	13.0164	0	1	6.5	7.4	7.5	7.8	7.56667	0	28	39	14	25	18	5	0
137	3.90685	0	0	0	1	17.411	0	2	8.6	9.6	9.1	10.4	9.7	0	16	29	16	15	9	2	0
138	11.6247	0	0	0	0	18.3205	1	2	9.6	10.1	10.5	10.1	10.2333	0	20	25	13	16	17	2	1
139	7.26027	0	0	0	1	18.5205	1	2	8.3	8.3	8.9	11.8	9.66667	0	16	28	13	12	7	5	1
140	0.857534	0	0	0	0	11.6795	0	0	8.7	7.5	7.7	8.4	7.86667	1	34	28	14	11.1111	11	3	0
141	5.51507	0	0	0	1	16.6438	1	2	7.2	7.2	8	8.4	7.86667	0	11	40	19	15	14	3	1
142	1.85753	0	0	0	1	13.3671	0	1	9	9.4	8.9	8.7	9	0	16	27	9	11.1111	18	4	0
143	5.09589	0	0	0	0	13.4877	0	1	7.8	10.7	10.1	10.3	10.3667	0	29	36	14	18	14	1	0
144	7.46301	0	0	0	1	12.9699	0	0	8.3	8.3	9.5	11.7	9.83333	0	18	33	9	12	12	4	0
145	1.72329	0	0	0	0	10.789	0	0	7.4	8.5	8.9	8.7	8.7	0	24.9167	37.5	9	26.6667	17	5	0
146	3.50685	0	0	0	0	15.8164	0	1	6.4	6.9	7	6.9	6.93333	1	29	38	14	18	19	2	0
147	9.18082	0	0	0	0	15.5973	1	1	8.3	8.3	8.2	11.5	9.33333	0	32	39.6429	15	21.1111	20	1	1
148	9.60274	0	0	0	0	19.8164	1	2	7.9	7.3	7.3	7.5	7.36667	0	19	38	12.8333	20	14	1	1
149	10.3315	0	0	0	0	16.5205	1	2	7	8.6	10	9.8	9.46667	0	11	28	17	15	14	3	1
150	1.51507	0	0	0	1	17.9315	1	2	7.1	8	7.7	8.1	7.93333	0	19	39	18	21	20	5	1
151	8.91233	0	0	0	0	15.6877	0	1	7.6	8.7	7.9	7.5	8.03333	0	23	26	11	8	16	5	0
152	5.73425	0	0	0	0	15.1288	0	1	8.3	9	8.6	10	9.2	0	16	30	15	10	9	5	0
153	5.49041	0	0	0	1	19.0658	1	2	7.9	7.4	8.2	8.3	7.96667	0	18	39	19	25	19	3	1
154	15.1671	0	0	0	1	17.074	0	2	6.9	7.2	8.5	7.6	7.76667	0	22	31	6	5	11	4	0
155	11.4137	0	0	0	1	16.5726	1	2	7	7	6.8	7.2	7	1	17	43	19	29	18	3	1
156	1.96986	0	0	0	0	14.4712	1	1	8.1	8.1	8.1	8.4	8.2	0	23	38	20	28	21	1	1
157	7.80548	0	0	0	0	18.1589	0	2	9	9	10.8	10.3	10.0333	0	14	29	20	21	9	3	0
158	15.1041	0	0	0	0	16.6685	1	2	9.3	9.3	10.6	9	9.63333	0	20	36	20	24	20	1	1
159	0.863014	0	0	0	1	13.9562	0	1	13.5	7.3	7.3	7.7	7.43333	1	22	34	9	15	14	1	0
160	7.81644	0	0	0	1	17.411	0	2	7	7.1	8.4	7.8	7.76667	0	18	30	11	15	14	4	0
161	1.39726	0	0	0	0	16.4767	0	2	5.5	5.5	8.3	10.5	8.1	0	9	23	14	20	18	1	0
162	1.2	0	0	0	1	13.2219	0	1	7.5	9	8.6	8.6	8.73333	0	30	41	19	19	18	2	0
163	6.21918	0	0	0	1	16.4658	0	2	7.9	7.9	9.4	11.3	9.53333	0	20	36	15	17	15	3	0
164	11.3178	0	0	0	0	14.0192	0	1	8.1	9.6	8.8	8.5	8.96667	0	23	30	15	17	16	4	0
165	6.28767	0	0	0	1	17.5014	0	2	6.7	11.2	9.6	9.6	10.1333	0	1	39	19	16	15	1	0
166	1.98904	0	0	0	0	18.7918	0	2	8.3	8.4	7.4	8.8	8.2	0	7	33	15	23	20	3	0
167	0.849315	0	0	0	0	18.0438	0	2	9.3	7.2	9	7.4	7.86667	0	8	40	20	26	15	5	0
168	11.1562	0	0	0	0	13.1781	1	1	10.8	9.8	9.6	9.4	9.6	0	32	34	13	18	11	2	1
169	4.98904	0	0	0	1	17.7205	0	2	7.9	7.7	7.8	8.1	7.86667	0	22	35	18	20	17	1	0
170	3.71781	0	0	0	1	12.9233	1	0	7.1	8.2	8.5	8.2	8.3	0	23	34	18	12	10	4	1
171	1.61096	0	1	1	1	17.8959	1	2	7.9	11	14	13.5	12.8333	0	5	30	13	11	18	3	1
172	19.1671	0	0	0	0	20.0055	0	2	11.3	9.2	9.2	8.8	9.06667	0	17.3333	38	16	25	19	4	0
173	7.35616	0	0	0	0	16.9014	1	2	8.3	7.5	8.6	8.9	8.33333	0	22	35.3571	9	16	13	4	1
174	17.1808	0	0	0	0	19.4904	1	2	8.3	8.4	10.1	8.6	9.03333	0	3	39	20	17	18	5	1
175	4.08767	0	0	0	0	14.4904	1	1	6.6	7.6	7.8	8.1	7.83333	0	28.1667	31	15	28	16	5	1
176	5.77534	0	0	0	1	19.211	0	2	7.7	10.4	7.8	8.4	8.86667	0	0	24	12	6	20	1	0
177	5.99726	0	0	0	1	12.3205	0	0	7.7	8.9	8.6	7.9	8.46667	0	23	28	15	27	20	5	0
178	8.03288	0	0	0	1	13.2849	1	1	6.7	7.1	7.9	7.1	7.36667	1	19	42	18	19	21	3	1
179	1.49041	0	0	0	0	15.2164	1	1	6.1	7.1	6.5	6.9	6.83333	1	16.5455	41	10	26	19	4	1
180	2.7726	0	0	0	1	13.1041	1	1	7.6	8.5	7.4	7.4	7.76667	0	35	39	14	20	15	1	1
181	3.49041	0	0	0	0	15.1041	1	1	7.5	8.4	8.6	7.7	8.23333	0	31	39	13	16	17	5	1
182	1.43014	0	0	0	0	16.5699	0	2	6.7	6.7	6.1	6.9	6.56667	1	16	33	12	19	20	2	0
183	10.5397	0	1	1	1	12.8822	1	0	8.5	9.2	7.6	9	8.6	0	24.9167	36	19	19	14	1	1
184	9.29589	0	0	0	0	14.4301	0	1	8.6	8.7	8.9	9.7	9.1	0	14	18	17	11	14	4	0
185	1.32055	0	1	1	1	18.3562	1	2	8.9	8.9	9	8.7	8.86667	0	12	29	8	15	11	2	1
186	6.80548	0	0	0	1	19.3151	1	2	6.8	7.7	7.8	7.8	7.76667	0	5	35	19	14	21	3	1
187	3.51781	0	0	0	1	14.3178	1	1	7.6	7.6	7.7	6.5	7.26667	1	11	32	17	19	20	4	1
188	7.2274	0	0	0	1	14.4027	1	1	7.5	7.5	5.9	6.3	6.56667	1	25	30	13	22	13	4	1
189	4.70411	0	0	0	1	10.874	1	0	8.3	8.3	8.4	8.2	8.3	0	22	32	8	11	20	4	1
190	2.45753	0	0	0	1	17.811	0	2	9.4	9.6	8.6	9.4	9.2	0	25	25	11	10	17	1	0
191	1.40274	0	0	0	1	15.9973	0	2	5.2	8.8	14	11.5	11.4333	0	28	31	8	12	17	1	0
192	7.76438	0	0	0	1	13.2356	0	1	7.8	8.4	8.2	7.8	8.13333	0	24	28	14	12	18	4	0
193	7.84932	0	0	0	1	11.8822	0	0	8.3	8.5	8.6	10.1	9.06667	0	32	33	15	20	12	4	0
194	0.923288	0	1	1	1	13.4301	1	1	13.7	9.9	11.9	14.3	12.0333	0	29	30	12	19	17	4	1
195	3.04932	0	0	0	1	16.5342	0	2	7	7.4	8	8.1	7.83333	0	17	37	15	18	20	4	0
196	12.5808	0	1	1	0	18.0712	1	2	9.4	10.7	10.4	8.6	9.9	0	19	35	15	19	15	1	1
197	8.92055	0	0	0	1	15.4027	0	1	7.8	9.8	8.4	8.6	8.93333	0	17	38	10	15.5556	18.6667	5	0
198	2.8137	0	0	0	1	14.3507	0	1	7.9	8.7	7.6	7.9	8.06667	0	36.8333	34	16.3333	19	16	3	0
199	6.71233	0	0	0	0	13.5836	1	1	8.7	8.6	8.4	9.3	8.76667	0	30	40	16	24	18	3	1
200	19.9562	0	0	0	1	18.9753	0	2	8.3	8.8	8.9	8.6	8.76667	0	6	38	20	18	20	4	0
201	1.96712	0	0	0	1	10.926	0	0	7.9	8.7	11.1	9.7	9.83333	0	32	31	12	22	14	4	0
202	7.35616	0	0	0	1	14.6137	0	1	8.6	8.7	9.8	9.2	9.23333	0	19	30	15	15	15	4	0
203	4.12603	0	0	0	0	12.4219	1	0	8.6	9.5	8.3	8.5	8.76667	0	37	36	13	19	15	1	1
204	2.9589	0	0	0	1	13.0274	1	1	9.3	10	10	10.7	10.2333	0	20	39	18	23	17	3	1
205	6.56164	0	0	0	1	15.2274	1	1	8.5	8.4	8.9	8.9	8.73333	0	26	38	19	13	17	4	1
206	2.74521	0	0	0	0	11.9562	0	0	9	9.5	9.7	8.5	9.23333	0	29	34	16	21	16	1	0
207	1.59452	0	1	1	0	13.8329	0	1	7.9	9.4	9.2	9.6	9.4	0	24	34.2857	11	22	20	1	0
208	4.0274	0	0	0	0	12.7507	1	0	7.7	9.7	9	7.7	8.8	0	24	40	13	17	16	2	1
209	7.39726	0	0	0	1	16.6959	1	2	10.6	10.3	9.1	13.1	10.8333	0	22	31	16	20	15	4	1
210	6.71507	0	0	0	1	17.3178	1	2	10	10	12.2	13.1	11.7667	0	23	23	14	8	7	4	1
211	8.68767	0	0	0	1	12.6192	0	0	7.7	7.4	7.7	8.1	7.73333	1	20	20	11	8	8	4	0
212	4.86849	0	0	0	0	14.4137	0	1	8.3	9.1	9.8	10.3	9.73333	0	16	29	17	20	14	4	0
213	3.05479	0	0	0	0	14.2986	0	1	8	8.7	8.7	9.5	8.96667	0	17	33	13	16	13	2	0
214	7.51781	0	1	1	0	18.1973	0	2	10.7	12.8	15.3	14.6	14.2333	0	21	16.1538	13	10	12	1	0
215	2.47123	3	0	2	1	13.7397	0	1	8.3	9.1	8.2	8.5	8.6	0	50	22	14	22	13	2	0
216	14.6411	0	0	0	1	17.8027	1	2	9.8	8.5	10.8	9.6	9.63333	0	34	29	20	23	21	3	1
217	3.01918	0	0	0	0	15.1397	1	1	7.9	8	8.7	9.6	8.76667	0	50	27	18	25	17	2	1
218	11.7288	0	0	0	1	14.9315	1	1	8.3	9.7	9.2	10	9.63333	0	17	19	17	12	11.6667	3	1
219	11.0055	0	0	0	0	15.0493	0	1	7.9	9.2	8.6	8.2	8.66667	0	53	25	16	22	15	1	0
220	9.44932	0	0	0	1	18.3178	0	2	9.2	9.9	10.3	10.6	10.2667	0	19	23	14	13	17	1	0
221	12.5178	0	1	1	1	16.2027	0	2	8.3	10.6	9.8	10.2	10.2	0	18	17	13	9	10	4	0
222	0.947945	0	0	0	1	11.6438	1	0	8.1	7.1	7.1	8.1	7.43333	1	57	21	6	22	0	5	1
223	5.66849	0	1	1	0	10.7808	1	0	9.2	10	10.7	9.2	9.96667	0	68	28	17	28	15	1	1
